# Supplementary material for: A central role of IKK2 and TPL2 in JNK activation and viral B-cell transformation
Source: Nat Commun. 2020 Feb 4;11:685. doi: 10.1038/s41467-020-14502-x (PMC7000802; doi:10.1038/s41467-020-14502-x)
Supplement: Supplementary file 4 — Source Data [file 41467_2020_14502_MOESM4_ESM.xlsx]

## Sheet: Figure 1c
Figure 1c	Figure 1c
									anti-IκBα (previous antibody on the same blot: anti-P-JNK)
									JNK1 (previous antibody on the same blot: P-Akt)

## Sheet: Figure 1d
Figure 1d

## Sheet: Figure 1e
Figure 1e

## Sheet: Figure 1f
Figure 1f

## Sheet: Figure 2a
Figure 2a

## Sheet: Figure 2b
Figure 2b

## Sheet: Figure 2c
Figure 2c

## Sheet: Figure 2d
Figure 2d

## Sheet: Figure 2e
Figure 2e

## Sheet: Figure 2f
Figure 2f

[truncated: 44 more sheets: Figure 3a, Figure 3b, Figure 3c, Figure 3d, Figure 3e, Figure 3f, Figure 4a, Figure 4b, Figure 4c, Figure 4d, Figure 4e, Figure 4f, Figure 4g, Figure5a, Figure 5b, Figure 5c, Figure 5d, Figure 6a, Figure 6b, Figure 6c …]
